# Supplementary material for: Organic phosphate but not inorganic phosphate regulates Fgf23 expression through MAPK and TGF-ꞵ signaling
Source: iScience. 2024 Mar 29;27(6):109625. doi: 10.1016/j.isci.2024.109625 (PMC11178987; doi:10.1016/j.isci.2024.109625)
Supplement: Table S1. Differentially expressed genes in MC3T3-E1 treated with 4 mM β-glycerophosphate for 16 h, related to Figure 2 [file mmc2.xlsx]

## Sheet: Sheet1
Ensembl	GeneID	Log2FC	minuslog10FDR	sig
ENSMUSG00000022265	Ank	1.6334	196.475	UP
ENSMUSG00000025854	Fam20c	1.12954	134.614	UP
ENSMUSG00000001131	Timp1	0.99916	110.753	UP
ENSMUSG00000027397	Slc20a1	1.10221	106.019	UP
ENSMUSG00000029307	Dmp1	2.85713	100.252	UP
ENSMUSG00000038418	Egr1	0.884152	81.1047	UP
ENSMUSG00000033730	Egr3	1.83191	71.6426	UP
ENSMUSG00000029304	Spp1	1.47741	70.1971	UP
ENSMUSG00000019997	Ctgf	0.954261	59.3165	UP
ENSMUSG00000017724	Etv4	1.86751	56.4093	UP
ENSMUSG00000000182	Fgf23	2.77986	50.152	UP
ENSMUSG00000029334	Prkg2	1.72355	47.9196	UP
ENSMUSG00000023942	Slc29a1	0.570135	41.9633	UP
ENSMUSG00000105954	Gm42793	2.14932	41.1297	UP
ENSMUSG00000023905	Tnfrsf12a	0.804731	40.977	UP
ENSMUSG00000037868	Egr2	1.37299	39.8902	UP
ENSMUSG00000030208	Emp1	0.551123	35.78	UP
ENSMUSG00000022094	Slc39a14	0.513291	31.7799	UP
ENSMUSG00000020205	Phlda1	1.5099	30.7572	UP
ENSMUSG00000036155	Mgat5	0.612453	30.1967	UP
ENSMUSG00000054520	Sh3bp2	1.12138	27.1524	UP
ENSMUSG00000027660	Skil	0.658414	22.3368	UP
ENSMUSG00000027776	Il12a	1.37656	18.2131	UP
ENSMUSG00000032501	Trib1	1.25207	16.1061	UP
ENSMUSG00000019960	Dusp6	1.23634	14.0008	UP
ENSMUSG00000037370	Enpp1	2.63521	12.6804	UP
ENSMUSG00000001995	Sipa1l2	0.607409	12.0909	UP
ENSMUSG00000028634	Hivep3	0.930129	12.0883	UP
ENSMUSG00000038264	Sema7a	1.16174	11.7079	UP
ENSMUSG00000025321	Itgb8	0.922462	11.0908	UP
ENSMUSG00000020614	Fam20a	0.731245	9.44416	UP
ENSMUSG00000020689	Itgb3	0.508114	6.94381	UP
ENSMUSG00000044770	Scml4	1.09046	6.92604	UP
ENSMUSG00000022602	Arc	0.937925	5.8748	UP
ENSMUSG00000022528	Hes1	0.694342	5.70956	UP
ENSMUSG00000057963	Itpk1	0.555945	5.56607	UP
ENSMUSG00000101249	Gm29216	0.853432	4.94808	UP
ENSMUSG00000056758	Hmga2	0.739975	4.8828	UP
ENSMUSG00000100345	Gm29418	0.868227	4.8218	UP
ENSMUSG00000091387	Gcnt4	0.716022	4.56108	UP
ENSMUSG00000100862	Gm10925	0.715988	4.40238	UP
ENSMUSG00000040957	Cables1	0.583384	4.39082	UP
ENSMUSG00000002020	Ltbp2	0.585047	4.01032	UP
ENSMUSG00000047904	Sstr2	0.793432	3.96754	UP
ENSMUSG00000011148	Adssl1	0.840052	3.64613	UP
ENSMUSG00000101111	Gm28437	0.687805	3.64542	UP
ENSMUSG00000049303	Syt12	1.10412	3.58276	UP
ENSMUSG00000029797	Sspo	0.50971	3.37273	UP
ENSMUSG00000102224	4930447F24Rik	0.799631	3.09678	UP
ENSMUSG00000029675	Eln	1.00224	3.00297	UP
ENSMUSG00000090137	Uba52	-0.556426	2.99675	DOWN
ENSMUSG00000030532	Hddc3	-0.681644	2.87025	DOWN
ENSMUSG00000058258	Idi1	0.52855	2.66866	UP
ENSMUSG00000019767	Ccdc170	-0.644865	2.42697	DOWN
ENSMUSG00000047591	Mafa	-0.621678	2.35038	DOWN
ENSMUSG00000046229	Scand1	-0.804258	2.33823	DOWN
ENSMUSG00000074480	Mex3a	0.514181	2.3245	UP
ENSMUSG00000051650	B3gnt2	-0.659696	2.31349	DOWN
ENSMUSG00000031125	3830403N18Rik	-0.523871	2.30249	DOWN
ENSMUSG00000039814	Xkr5	-0.682474	2.08163	DOWN
ENSMUSG00000118125		0.602978	2.05204	UP
ENSMUSG00000108591	Particl	-0.518177	1.98685	DOWN
ENSMUSG00000028358	Zfp618	0.557792	1.97373	UP
ENSMUSG00000087589	D430040D24Rik	0.573537	1.73548	UP
ENSMUSG00000021391	Cenpp	-0.584111	1.56923	DOWN
ENSMUSG00000022297	Fzd6	0.631936	1.52249	UP
