# Supplementary material for: Organic phosphate but not inorganic phosphate regulates Fgf23 expression through MAPK and TGF-ꞵ signaling
Source: iScience. 2024 Mar 29;27(6):109625. doi: 10.1016/j.isci.2024.109625 (PMC11178987; doi:10.1016/j.isci.2024.109625)
Supplement: Table S2. Differentially expressed genes in MC3T3-E1 treated with 4 mM Na2HPO4/NaH2PO4, related to Figure 2 [file mmc3.xlsx]

## Sheet: Sheet1
GeneID	Log2FC	minuslog10FDR	sig
Spp1	1.96562	117.206	UP
Timp1	1.61582	87.0699	UP
Prkg2	1.90944	67.2403	UP
Dmp1	2.19502	57.0854	UP
Fam102a	-0.560034	38.4766	DOWN
Vcan	0.759436	37.396	UP
Etv4	1.66236	36.3344	UP
Slc36a2	-0.506872	35.6259	DOWN
Egr3	0.849326	34.5761	UP
Slc20a1	0.689648	34.0306	UP
Fam20c	0.713914	33.2963	UP
Col15a1	-0.672694	33.2381	DOWN
Sema5a	1.01874	31.7451	UP
Emp1	0.54903	31.2966	UP
Ctgf	0.639813	28.432	UP
Slc43a2	-0.528176	25.9797	DOWN
Ank	1.11247	24.4972	UP
Hmga2	1.33015	21.4809	UP
Myl9	-0.526426	18.581	DOWN
Osmr	0.81293	17.2616	UP
Gm42793	1.49193	15.7941	UP
Tnfrsf12a	0.540028	14.1445	UP
Phlda1	1.07383	13.4905	UP
Smim5	-0.600637	13.4189	DOWN
Sh3bp2	0.852952	12.9617	UP
Gcnt4	1.00477	11.1558	UP
Dusp6	0.864789	10.3413	UP
Pcdh19	0.526928	9.74163	UP
Hspb7	0.671663	9.26673	UP
Enpp1	1.94672	9.07291	UP
Itgb8	0.804251	8.19519	UP
Kcnn4	0.521029	7.67532	UP
Col11a2	-0.628992	6.9803	DOWN
Thrb	0.571532	5.90307	UP
Gm28437	0.737564	5.36045	UP
Atp1b2	-0.520126	4.79738	DOWN
Sema7a	0.720621	4.6688	UP
Dapk2	-0.567246	4.50175	DOWN
Tppp3	-0.719621	4.4873	DOWN
Nup43	0.566658	4.48348	UP
Igf2	-0.530695	4.46383	DOWN
Sspo	0.557413	4.43998	UP
Idi1	0.614028	4.38184	UP
Mustn1	-0.512687	4.30604	DOWN
Tgm2	-0.587361	3.88993	DOWN
Lvrn	0.625209	3.8887	UP
Gm29216	0.767391	3.88072	UP
Exo1	0.563606	3.88072	UP
Asb10	-0.736449	3.58678	DOWN
Grrp1	-0.580988	3.37754	DOWN
Sort1	-0.611204	3.3485	DOWN
Il12a	0.664408	3.31003	UP
Gnb4	0.540836	3.13105	UP
Ier5l	0.512354	3.02007	UP
Nov	-0.564658	3.00239	DOWN
Chek1	0.510665	2.58229	UP
Dapk1	-0.6018	2.52379	DOWN
Ccdc171	-0.556805	2.4382	DOWN
Gm10925	0.537632	2.39413	UP
Noxo1	-0.551167	2.30792	DOWN
Tmem35b	-0.523362	2.2513	DOWN
Eng	-0.570144	2.21542	DOWN
Galnt15	0.544152	2.19937	UP
G630018N14Rik	-0.57724	2.12462	DOWN
Klhdc8b	-0.572885	2.08151	DOWN
Cdh24	-0.540227	1.99503	DOWN
E2f2	0.50258	1.77645	UP
Syt12	0.585267	1.65966	UP
