# Supplementary material for: Organic phosphate but not inorganic phosphate regulates Fgf23 expression through MAPK and TGF-ꞵ signaling
Source: iScience. 2024 Mar 29;27(6):109625. doi: 10.1016/j.isci.2024.109625 (PMC11178987; doi:10.1016/j.isci.2024.109625)
Supplement: Table S3. Enriched GO terms (Biological Process) for MC3T3-E1 treated with 4 mM β-glycerophosphate for 16 h, related to Figure 3 [file mmc4.xlsx]

## Sheet: Sheet1
TermID	Name	q-value FDR B&H	Hit Count in Query List	Hit Count in Genome	Hit in Query List
GO:2000026	regulation of multicellular organismal development	2.61e-05	19	941	TNFRSF12A,IL12A,FGF23,FAM20C,HMGA2,SEMA7A,EGR2,EGR3,SPP1,ENPP1,DUSP6,ETV4,HES1,DMP1,SKIL,ITGB3,ANKH,TRIB1,ITGB8
GO:0031214	biomineral tissue development	6.48e-05	8	123	FGF23,FAM20C,SPP1,SLC20A1,ENPP1,DMP1,FAM20A,ANKH
GO:0110148	biomineralization	6.48e-05	8	124	FGF23,FAM20C,SPP1,SLC20A1,ENPP1,DMP1,FAM20A,ANKH
GO:0015698	inorganic anion transport	0.0002757	6	65	FGF23,SLC20A1,ENPP1,PRKG2,SLC39A14,ANKH
GO:0071363	cellular response to growth factor stimulus	0.0004037	13	572	IL12A,FGF23,FAM20C,EGR1,EGR3,ENPP1,DUSP6,HES1,LTBP2,ELN,SKIL,ITGB3,ITGB8
GO:0110149	regulation of biomineralization	0.0025527	5	71	FGF23,FAM20C,ENPP1,DMP1,ANKH
GO:0071495	cellular response to endogenous stimulus	0.0065693	15	1071	FGF23,FAM20C,HMGA2,EGR1,EGR3,ENPP1,DUSP6,HES1,LTBP2,ELN,SLC39A14,SSTR2,SKIL,ITGB3,ITGB8
GO:0007167	enzyme-linked receptor protein signaling pathway	0.0115565	12	788	IL12A,FGF23,FAM20C,EGR1,ENPP1,DUSP6,HES1,LTBP2,SLC39A14,SKIL,ITGB3,ITGB8
GO:0001503	ossification	0.0115565	8	354	FGF23,FAM20C,SEMA7A,EGR2,SPP1,ENPP1,DMP1,ANKH
GO:0071214	cellular response to abiotic stimulus	0.0135856	7	277	HMGA2,TIMP1,EGR1,ENPP1,PRKG2,ITGB3,ADSS1
GO:0104004	cellular response to environmental stimulus	0.0135856	7	277	HMGA2,TIMP1,EGR1,ENPP1,PRKG2,ITGB3,ADSS1
GO:0048659	smooth muscle cell proliferation	0.015137	5	128	IL12A,EGR1,ELN,ITGB3,TRIB1
GO:0048771	tissue remodeling	0.0155722	5	130	TIMP1,SPP1,ENPP1,ELN,ITGB3
GO:0045745	positive regulation of G protein-coupled receptor signaling pathway	0.0302814	2	10	SLC39A14,ITGB3
GO:0090287	regulation of cellular response to growth factor stimulus	0.0302814	6	248	IL12A,FAM20C,DUSP6,HES1,SKIL,ITGB3
GO:0006706	steroid catabolic process	0.0302814	2	10	FGF23,SPP1
GO:0042060	wound healing	0.0302814	7	343	TNFRSF12A,FZD6,MGAT5,TIMP1,EGR1,ITGB3,ITPK1
GO:0006468	protein phosphorylation	0.0329193	13	1095	IL12A,FGF23,FAM20C,HMGA2,SEMA7A,EGR1,ENPP1,DUSP6,HES1,PRKG2,FAM20A,ITGB3,TRIB1
GO:0051174	regulation of phosphorus metabolic process	0.0331073	13	1098	IL12A,FGF23,FAM20C,MGAT5,HMGA2,SEMA7A,EGR1,ENPP1,DUSP6,HES1,FAM20A,ITGB3,TRIB1
GO:0007566	embryo implantation	0.0336851	3	45	TIMP1,SPP1,ITGB3
GO:0009611	response to wounding	0.0354044	8	467	TNFRSF12A,FZD6,MGAT5,TIMP1,EGR1,SPP1,ITGB3,ITPK1
GO:0045785	positive regulation of cell adhesion	0.0362135	6	266	IL12A,EGR3,SPP1,HES1,DMP1,ITGB3
GO:0045229	external encapsulating structure organization	0.0373335	6	270	TIMP1,SPP1,ELN,DMP1,ITGB3,ITGB8
GO:0030198	extracellular matrix organization	0.0373335	6	269	TIMP1,SPP1,ELN,DMP1,ITGB3,ITGB8
GO:0043062	extracellular structure organization	0.0373335	6	270	TIMP1,SPP1,ELN,DMP1,ITGB3,ITGB8
GO:0008202	steroid metabolic process	0.0419105	5	190	FGF23,TIMP1,EGR1,SPP1,IDI1
GO:0044070	regulation of anion transport	0.0430899	9	617	IL12A,FGF23,HMGA2,SYT12,SPP1,ENPP1,ARC,PRKG2,ITGB3
GO:0098657	import into cell	0.0447829	4	117	ARC,SLC39A14,ITGB3,SLC29A1
GO:0010817	regulation of hormone levels	0.0447829	6	289	FGF23,HMGA2,EGR1,SPP1,SLC39A14,GCNT4
GO:0007193	adenylate cyclase-inhibiting G protein-coupled receptor signaling pathway	0.0492193	2	22	SSTR2,ITGB3
GO:0046849	bone remodeling	0.0492193	3	63	SPP1,ENPP1,ITGB3
GO:0043086	negative regulation of catalytic activity	0.0492193	8	527	MGAT5,TIMP1,ENPP1,DUSP6,SLC39A14,SSTR2,ITGB3,TRIB1
