# Supplementary material for: Organic phosphate but not inorganic phosphate regulates Fgf23 expression through MAPK and TGF-ꞵ signaling
Source: iScience. 2024 Mar 29;27(6):109625. doi: 10.1016/j.isci.2024.109625 (PMC11178987; doi:10.1016/j.isci.2024.109625)
Supplement: Table S4. Enriched GO terms (Biological Process) for MC3T3-E1 treated with 4 mM Na2HPO4/NaH2PO4, related to Figure 3 [file mmc5.xlsx]

## Sheet: Sheet1
TermID	Name			q-value FDR B&H		Hit Count in Query List	Hit Count in Genome	Hit in Query List
GO:0031214	biomineral tissue development			0.0030359		6	119	FAM20C,DMP1,SPP1,ANKH,SLC20A1,ENPP1
GO:0110148	biomineralization			0.0030359		6	120	FAM20C,DMP1,SPP1,ANKH,SLC20A1,ENPP1
GO:0030643	cellular phosphate ion homeostasis			0.0128994		2	4	SPP1,ENPP1
GO:0050673	epithelial cell proliferation			0.0343596		6	289	ETV4,IL12A,SEMA5A,HMGA2,EGR3,ITGB8
GO:0045229	external encapsulating structure organization			0.0316676		6	265	SEMA5A,DMP1,TIMP1,SPP1,ITGB8,VCAN
GO:0030198	extracellular matrix organization			0.0316676		6	264	SEMA5A,DMP1,TIMP1,SPP1,ITGB8,VCAN
GO:0043062	extracellular structure organization			0.0316676		6	265	SEMA5A,DMP1,TIMP1,SPP1,ITGB8,VCAN
GO:0015698	inorganic anion transport			0.0128994		4	63	PRKG2,ANKH,SLC20A1,ENPP1
GO:0030505	inorganic diphosphate transport			0.006081		2	2	ANKH,ENPP1
GO:0001503	ossification			0.0094741		8	348	FAM20C,THRB,DMP1,SEMA7A,SPP1,ANKH,ENPP1,VCAN
GO:0110149	regulation of biomineralization			0.0140736		4	67	FAM20C,DMP1,ANKH,ENPP1
GO:0032535	regulation of cellular component size			0.035564		6	294	TNFRSF12A,KCNN4,SEMA5A,PRKG2,SEMA7A,SPP1
