# Supplementary material for: Organic phosphate but not inorganic phosphate regulates Fgf23 expression through MAPK and TGF-ꞵ signaling
Source: iScience. 2024 Mar 29;27(6):109625. doi: 10.1016/j.isci.2024.109625 (PMC11178987; doi:10.1016/j.isci.2024.109625)
Supplement: Table S5. Differentially expressed genes in MC3T3-E1 for 4 mM β-glycerophosphate versus 4 mM Na2HPO4/NaH2PO4, related to Figure 3 [file mmc6.xlsx]

## Sheet: Sheet1
Ensembl	GeneID	log2FC	minuslog10FDR	sig
ENSMUSG00000038418	Egr1	1.1648	150.626	UP
ENSMUSG00000037868	Egr2	1.53777	51.5778	UP
ENSMUSG00000000182	Fgf23	2.43697	45.7403	UP
ENSMUSG00000020264	Slc36a2	0.502333	37.1878	UP
ENSMUSG00000067818	Myl9	0.640273	32.593	UP
ENSMUSG00000038178	Slc43a2	0.570063	32.4145	UP
ENSMUSG00000022479	Vdr	0.548993	31.8353	UP
ENSMUSG00000033730	Egr3	0.982655	24.2801	UP
ENSMUSG00000023034	Nr4a1	0.867571	20.3503	UP
ENSMUSG00000053560	Ier2	0.583188	19.7676	UP
ENSMUSG00000022146	Osmr	-0.836212	19.2455	DOWN
ENSMUSG00000057337	Chst3	0.553978	19.2455	UP
ENSMUSG00000027660	Skil	0.590881	19.2299	UP
ENSMUSG00000035783	Acta2	0.583848	18.3394	UP
ENSMUSG00000037370	Enpp1	0.688667	16.8619	UP
ENSMUSG00000038400	Pmepa1	0.505235	15.5357	UP
ENSMUSG00000001131	Timp1	-0.615201	15.4335	DOWN
ENSMUSG00000029675	Eln	1.94711	12.9738	UP
ENSMUSG00000048442	Smim5	0.572361	12.3132	UP
ENSMUSG00000029307	Dmp1	0.662954	10.5487	UP
ENSMUSG00000022265	Ank	0.522396	9.27397	UP
ENSMUSG00000020423	Btg2	0.548635	8.83459	UP
ENSMUSG00000022231	Sema5a	-0.634653	7.72191	DOWN
ENSMUSG00000000058	Cav2	-0.539413	6.96324	DOWN
ENSMUSG00000032501	Trib1	0.809666	6.92352	UP
ENSMUSG00000020272	Stk10	0.564435	6.77996	UP
ENSMUSG00000056758	Hmga2	-0.589403	6.70664	DOWN
ENSMUSG00000024302	Dtna	0.781574	6.52209	UP
ENSMUSG00000034329	Brip1	-0.628764	6.21472	DOWN
ENSMUSG00000027776	Il12a	0.713137	5.73986	UP
ENSMUSG00000022528	Hes1	0.659899	5.56924	UP
ENSMUSG00000105954	Gm42793	0.659466	5.33444	UP
ENSMUSG00000022602	Arc	0.833078	5.33103	UP
ENSMUSG00000025083	Afap1l2	0.637928	4.94467	UP
ENSMUSG00000028634	Hivep3	0.542285	4.83779	UP
ENSMUSG00000034765	Dusp5	0.715888	4.49525	UP
ENSMUSG00000039748	Exo1	-0.60133	4.35042	DOWN
ENSMUSG00000031808	Slc27a1	-0.53897	4.22125	DOWN
ENSMUSG00000079588	Tmem182	0.685256	4.16274	UP
ENSMUSG00000100345	Gm29418	0.738249	4.08128	UP
ENSMUSG00000028358	Zfp618	0.595556	3.69425	UP
ENSMUSG00000037362	Nov	0.661059	3.61421	UP
ENSMUSG00000047904	Sstr2	0.676541	3.53371	UP
ENSMUSG00000085957	Syna	0.707935	3.5207	UP
ENSMUSG00000096727	Psmb9	-0.631627	3.46239	DOWN
ENSMUSG00000044770	Scml4	0.722217	3.45357	UP
ENSMUSG00000002020	Ltbp2	0.503449	3.38412	UP
ENSMUSG00000090137	Uba52	-0.547111	3.30847	DOWN
ENSMUSG00000004791	Pgf	0.771407	3.28488	UP
ENSMUSG00000028270	Gbp2	-0.70007	3.23534	DOWN
ENSMUSG00000032113	Chek1	-0.557116	3.04097	DOWN
ENSMUSG00000021250	Fos	0.58587	3.02438	UP
ENSMUSG00000023046	Igfbp6	-0.550124	2.98621	DOWN
ENSMUSG00000022483	Col2a1	0.952799	2.97052	UP
ENSMUSG00000045555	Mettl24	-0.633256	2.83253	DOWN
ENSMUSG00000038204	Asb10	0.679333	2.6957	UP
ENSMUSG00000021559	Dapk1	0.618047	2.67145	UP
ENSMUSG00000114161	Gm48662	0.511883	2.39613	UP
ENSMUSG00000049303	Syt12	0.515971	2.35737	UP
ENSMUSG00000033762	Recql4	-0.530745	2.34139	DOWN
ENSMUSG00000029925	Tbxas1	0.539321	2.31968	UP
ENSMUSG00000109539	Gm44667	0.571367	2.27483	UP
ENSMUSG00000049604	Hoxb13	0.52491	1.9984	UP
ENSMUSG00000069910	Spdl1	-0.533066	1.8947	DOWN
ENSMUSG00000090136	Gm10177	-0.536973	1.87549	DOWN
ENSMUSG00000018983	E2f2	-0.519867	1.82043	DOWN
ENSMUSG00000024164	C3	-0.641191	1.72618	DOWN
ENSMUSG00000108350	Gm44950	-0.502051	1.72276	DOWN
ENSMUSG00000087484	2900089D17Rik	0.557518	1.69083	UP
ENSMUSG00000021702	Thbs4	-0.538039	1.65187	DOWN
ENSMUSG00000019872	Smpdl3a	0.528846	1.58497	UP
ENSMUSG00000029838	Ptn	-0.542157	1.57808	DOWN
ENSMUSG00000084890	A830036E02Rik	0.514869	1.43004	UP
